# Supplementary material for: Candidate markers for enhanced host response to PRRS have scarce adverse effects on pigs’ growth and production
Source: Porcine Health Manag. 2024 Aug 21;10:29. doi: 10.1186/s40813-024-00379-5 (PMC11337565; doi:10.1186/s40813-024-00379-5)
Supplement: Supplementary file 1 — Supplementary Material 1: Table S1.Description of primers and probes used for genotyping the studied genetic markers. 1Position in the pig genome assembly Sscrofa 11.1. Table S2 Least square means for the analysed production traits by the GBP5_rs340943904 (G > T) genotype. SFA: saturated fatty acids, C16:0: palmitic acid, C18:0: stearic acid, MUFA: monounsaturated fatty acids, C16:1n-7: palmitoleic acid, C18:1 refers to the sum of the vaccenic (C18:1n-7) and the oleic (C18:1n-9) acids, PUFA: polyunsaturated fatty acids, C18:2n-6: linoleic acid, C18:3n-3: linolenic acid, C20:4n-6: arachidonic acid, ns: not significant. Table S3, Least square means for the analysed production traits by the GBP6_rs322187731 (A > G) genotype. SFA: saturated fatty acids, C16:0: palmitic acid, C18:0: stearic acid, MUFA: monounsaturated fatty acids, C16:1n-7: palmitoleic acid, C18:1 refers to the sum of the vaccenic (C18:1n-7) and the oleic (C18:1n-9) acids, PUFA: polyunsaturated fatty acids, C18:2n-6: linoleic acid, C18:3n-3: linolenic acid, C20:4n-6: arachidonic acid, ns: not significant. Table S4 Least square means for the fatty acid composition (%) of gluteus medius by the GBP1_rs80800372 (A > G) genotype. SFA: saturated fatty acids, C16:0: palmitic acid, C18:0: stearic acid, MUFA: monounsaturated fatty acids, C16:1n-7: palmitoleic acid, C18:1 refers to the sum of the vaccenic (C18:1n-7) and the oleic (C18:1n-9) acids, PUFA: polyunsaturated fatty acids, C18:2n-6: linoleic acid, C18:3n-3: linolenic acid, C20:4n-6: arachidonic acid, ns: not significant. Table S5 Least square means for the analysed production traits by the CD163_rs1107556229 (G > A) genotype. SFA: saturated fatty acids, C16:0: palmitic acid, C18:0: stearic acid, MUFA: monounsaturated fatty acids, C16:1n-7: palmitoleic acid, C18:1 refers to the sum of the vaccenic (C18:1n-7) and the oleic (C18:1n-9) acids, PUFA: polyunsaturated fatty acids, C18:2n-6: linoleic acid, C18:3n-3: linolenic acid, C20:4n-6: arachidonic acid, ns: [file 40813_2024_379_MOESM1_ESM.xlsx]

## Sheet: Table S1
Table S1. Description of primers and probes used for genotyping the studied genetic markers.
Gene	Marker	Position1	Polymorphism	Genotyping method	Primer sequence (5-3)
GBP1	rs80800372	4:127441677	A>G	Allelic discrminitation	F: AGACCTAGAATCTCCACAGAATTTCCA
					R: GGAAAGGACAGTTCGCTTCTCTAG
					Probe-A: VIC-CTGGGTGATAAATAAAT-NFQ
					Probe-G: FAM-TGGGTGATGAATAAAT-NFQ
GBP5	rs340943904	4:127301202	G>T	qPCR-HRM	F: AGGATGGCTGCTAACACTTG
					R: GGAGGGAGAAGGATGGGTACT
GBP6	rs322187731	4:127190259	A>G	qPCR-HRM	F: AAATTTCATGGCTTCTTCAGG
					R: GCGTTCTCCAGACAAGGAAC
CD163	rs1107556229	5:63325006	G>A	qPCR-HRM	F: ATTGCAGGCATAAGGAGGATG
					R: GAGGTGATGTGCAGAACTTACC
SGK1	rs338508371	1:29753070	C>A	qPCR-HRM	F: TGTTGCTCCTCGTGGACTTC
					R: GTGTCCTGCAAGTGTCACATTG
TAP1	rs80928141	7:25068055	C>T	qPCR-HRM	F: CGGAGCTTTGCCAATGAAGAG
					R: TGAGTGTCTTCATGTCCTGCAG
MX1	-547ins+275	13:204845962	275 bp insertion	End-point PCR	F: TTTCAAAGGCATGGGGTGGG
					R: CGCCAGATCCTAGCTACAGC
1 Position in the pig genome assembly Sscrofa 11.1.

## Sheet: Table S2
Table S2. Least square means for the analysed production traits by the GBP5_rs340943904 (G>T) genotype.
Trait	GG ( N= 310)	TG ( N= 237)	TT ( N = 31)	p	Additive effect	p	Dominant effect	p
Live measurements at 120 days
Body weight (Kg)	61.9 ± 0.45	61.9 ± 0.52	62.0 ± 1.31	ns	-	-	-	-
Backfat thickness (mm)	11.1 ± 0.14	11.3 ± 0.16	11.1 ± 0.40	ns	-	-	-	-
Loin thickness (mm)	40.4 ± 0.23	40.2 ± 0.26	40.6 ± 0.73	ns	-	-	-	-
Live measurements at 180 days
Body weight (Kg)	107.5 ± 0.63	107.9 ± 0.72	108.7 ± 1.82	ns	-	-	-	-				578
Backfat thickness (mm)	17.9 ± 0.22	17.9 ± 0.25	18.5 ± 0.64	ns	-	-	-	-
Loin thickness (mm)	45.0 ± 0.24	44.7 ± 0.28	44.4 ± 0.70	ns	-	-	-	-
Live measurements at 207 days
Body weight (Kg)	122.4 ± 0.70	122.8 ± 0.80	122.6 ± 2.00	ns	-	-	-	-
Backfat thickness (mm)	20.7 ± 0.25	20.8 ± 0.28	20.5 ± 0.71	ns	-	-	-	-
Loin thickness (mm)	48.5 ± 0.28	48.3 ± 0.32	47.7 ± 0.80	ns	-	-	-	-
Carcass measurements
Carcass weight (Kg)	93.6 ± 0.58	93.9 ± 0.65	94.5 ± 1.64	ns	-	-	-	-
Backfat thickness (mm)	22.5 ± 0.23	22.6 ± 0.26	22.5 ± 0.65	ns	-	-	-	-
Loin thickness (mm)	45.3 ± 0.45	45.2 ± 0.51	45.0 ± 1.27	ns	-	-	-	-
Lean content (%)	43.9 ± 0.30	43.8 ± 0.34	43.9 ± 0.86	ns	-	-	-	-
IMF content and composition (%)
IMF (% dry matter)	15.0 ± 0.29	15.7 ± 0.32	15.8 ± 0.81	ns	-	-	-	-
SFA	35.1 ± 0.12	35.4 ± 0.14	35.7 ± 0.36	ns	-	-	-	-
C16:0	22.7 ± 0.08	22.8 ± 0.09	23.0 ± 0.23	ns	-	-	-	-
C18:0	10.6 ± 0.06	10.7 ± 0.07	10.8 ± 0.17	ns	-	-	-	-
MUFA	50.4 ± 0.12	50.2 ± 0.14	50.4 ± 0.35	ns	-	-	-	-
C16:1n-7	3.67 ± 0.04	3.67 ± 0.04	3.52 ± 0.11	ns	-	-	-	-
C18:1	46.0 ± 0.12	45.7 ± 0.13	46.1 ± 0.34	ns	-	-	-	-
PUFA	14.4 ± 0.11	14.5 ± 0.12	13.9 ± 0.30	ns	-	-	-	-
C18:2n-6	11.6 ± 0.08	11.6 ± 0.09	11.2 ± 0.24	ns	-	-	-	-
C18:3n-3	0.66 ± 0.01	0.65 ± 0.01	0.64 ± 0.02	ns	-	-	-	-
C20:4n-6	1.60 ± 0.03	1.64 ± 0.04	1.50 ± 0.09	ns	-	-	-	-
SFA: saturated fatty acids, C16:0: palmitic acid, C18:0: stearic acid, MUFA: monounsaturated fatty acids, C16:1n-7: palmitoleic acid, C18:1 refers to the sum of the vaccenic (C18:1n-7) and the oleic (C18:1n-9) acids, PUFA: polyunsaturated fatty acids, C18:2n-6: linoleic acid, C18:3n-3: linolenic acid, C20:4n-6: arachidonic acid, ns: not significant.

## Sheet: Table S3
Table S3. Least square means for the analysed production traits by the GBP6_rs322187731 (A>G) genotype.
Trait	AA (N =329)	AG (N = 207)	GG (N = 23)	p	Additive effect	p	Dominant effect	p
Live measurements at 120 days
Body weight (Kg)	62.1 ± 0.44	62.1 ± 0.54	62.5 ± 1.50	ns	-	-	-	-
Backfat thickness (mm)	11.2 ± 0.13	11.3 ± 0.16	11.3 ± 0.46	ns	-	-	-	-
Loin thickness (mm)	40.4 ± 0.23	40.2 ± 0.27	41.1 ± 0.82	ns	-	-	-	-
Live measurements at 180 days
Body weight (Kg)	107.5 ± 0.61	108.3 ± 0.75	110.1 ± 2.10	ns	-	-	-	-
Backfat thickness (mm)	17.9 ± 0.21	18.0 ± 0.26	18.3 ± 0.73	ns	-	-	-	-
Loin thickness (mm)	45.0 ± 0.24	44.9 ± 0.29	44.3 ± 0.82	ns	-	-	-	-
Live measurements at 207 days
Body weight (Kg)	122.2 ± 0.68	123.3 ± 0.83	123.3 ± 2.31	ns	-	-	-	-				559
Backfat thickness (mm)	20.6 ± 0.24	20.9 ± 0.29	20.3 ± 0.82	ns	-	-	-	-
Loin thickness (mm)	48.5 ± 0.27	48.4 ± 0.33	48.1 ± 0.93	ns	-	-	-	-
Carcass measurements
Carcass weight (Kg)	93.5 ± 0.56	94.4 ± 0.68	95.1 ± 1.90	ns	-	-	-	-
Backfat thickness (mm)	22.4 ± 0.22	22.6 ± 0.27	23.1 ± 0.76	ns	-	-	-	-
Loin thickness (mm)	45.2 ± 0.44	45.5 ± 0.54	44.9 ± 1.49	ns	-	-	-	-
Lean content (%)	44.0 ± 0.29	43.7 ± 0.36	42.9 ± 1.00	ns	-	-	-	-
IMF content and composition (%)
IMF (% dry matter)	14.9 ± 0.28	15.6 ± 0.34	16.5 ± 0.95	ns	-	-	-	-
SFA	35.1 ± 0.12	35.4 ± 0.15	35.6 ± 0.42	ns	-	-	-	-
C16:0	22.7 ± 0.08	22.9 ± 0.09	23.0 ± 0.27	ns	-	-	-	-
C18:0	10.6 ± 0.06	10.7 ± 0.07	10.7 ± 0.20	ns	-	-	-	-
MUFA	50.5 ± 0.12	50.1 ± 0.15	50.5 ± 0.41	ns	-	-	-	-
C16:1n-7	3.6 ± 0.03	3.6 ± 0.03	3.5 ± 0.10	ns	-	-	-	-
C18:1	46.0 ± 0.11	45.7 ± 0.14	46.1 ± 0.38	ns	-	-	-	-
PUFA	14.4 ± 0.10	14.4 ± 0.13	13.8 ± 0.36	ns	-	-	-	-
C18:2n-6	11.6 ± 0.08	11.5 ± 0.10	11.2 ± 0.28	ns	-	-	-	-
C18:3n-3	0.65 ± 0.01	0.65 ± 0.01	0.64 ± 0.02	ns	-	-	-	-
C20:4n-6	1.62 ± 0.03	1.65 ± 0.04	1.46 ± 0.11	ns	-	-	-	-
SFA: saturated fatty acids, C16:0: palmitic acid, C18:0: stearic acid, MUFA: monounsaturated fatty acids, C16:1n-7: palmitoleic acid, C18:1 refers to the sum of the vaccenic (C18:1n-7) and the oleic (C18:1n-9) acids, PUFA: polyunsaturated fatty acids, C18:2n-6: linoleic acid, C18:3n-3: linolenic acid, C20:4n-6: arachidonic acid, ns: not significant.

## Sheet: Table S4
Table S4. Least square means for the fatty acid composition (%) of gluteus medius by the GBP1_rs80800372 (A>G) genotype.
Trait	AA (N = 414)	AG (N = 185)	GG (N = 19)	p	Additive effect	p	Dominant effect	p
SFA	35.1 ± 0.11	35.3 ± 0.16	35.6 ± 0.47	ns	-	-	-	-
C16:0	22.7 ± 0.07	22.8 ± 0.10	22.9 ± 0.31	ns	-	-	-	-
C18:0	10.5 ± 0.05	10.7 0.07	10.7 0.22	ns	-	-	-	-
MUFA	50.4 ± 0.11	50.3 ± 0.16	50.7 ± 0.47	ns	-	-	-	-
C16:1n-7	3.7 ± 0.03	3.6 ± 0.05	3.6 ± 0.14	ns	-	-	-	-
C18:1	46.0 ± 0.10	45.9 ± 0.15	46.3 ± 0.44	ns	-	-	-	-
PUFA	14.4 ± 0.09	14.3 ± 0.13	13.6 ± 0.40	ns	-	-	-	-
C18:2n-6	11.6 ± 0.07	11.5 ± 0.10	11.0 ± 0.31	ns	-	-	-	-
C18:3n-3	0.66 ± 0.01	0.65 ± 0.01	0.63 ± 0.02	ns	-	-	-	-
C20:4n-6	1.6 ± 0.03	1.6 ± 0.04	1.5 ± 0.12	ns	-	-	-	-
SFA: saturated fatty acids, C16:0: palmitic acid, C18:0: stearic acid, MUFA: monounsaturated fatty acids, C16:1n-7: palmitoleic acid, C18:1 refers to the sum of the vaccenic (C18:1n-7) and the oleic (C18:1n-9) acids, PUFA: polyunsaturated fatty acids, C18:2n-6: linoleic acid, C18:3n-3: linolenic acid, C20:4n-6: arachidonic acid, ns: not significant.

## Sheet: Table S5
Table S5. Least square means for the analysed production traits by the CD163_rs1107556229 (G>A) genotype.
Trait	GG (N = 247)	AG (N = 255)	AA (N = 77)	p	Additive effect	p	Dominant effect	p
Live measurements at 120 days
Body weight (Kg)	62.0 ± 0.49	61.7 ± 0.48	61.9 ± 0.86	ns	-	-	-	-
Backfat thickness (mm)	11.2 ± 0.15	11.2 ± 0.15	11.0 ± 0.26	ns	-	-	-	-
Loin thickness (mm)	40.4 ± 0.26	40.2 ± 0.25	40.8 ± 0.45	ns	-	-	-	-
Live measurements at 180 days
Body weight (Kg)	107.8 ± 0.70	107.6 ± 0.68	108.3 ± 1.20	ns	-	-	-	-
Backfat thickness (mm)	17.9 ± 0.24	18.0 ± 0.23	17.8 ± 0.42	ns	-	-	-	-
Loin thickness (mm)	45.0 ± 0.27	44.7 ± 0.26	44.6 ± 0.46	ns	-	-	-	-
Live measurements at 207 days
Body weight (Kg)	122.3 ± 0.77	122.6 ± 0.74	123.7 ± 1.32	ns	-	-	-	-
Backfat thickness (mm)	20.8 ± 0.27	20.6 ± 0.26	20.8 ± 0.47	ns	-	-	-	-
Loin thickness (mm)	48.4 ± 0.31	48.6 ± 0.30	48.3 ± 0.53	ns	-	-	-	-
Carcass measurements
Carcass weight (Kg)	93.9 ± 0.63	93.7 ± 0.61	94.2 ± 1.08	ns	-	-	-	-
Backfat thickness (mm)	22.5 ± 0.26	22.7 ± 0.24	22.1 ± 0.45	ns	-	-	-	-
Loin thickness (mm)	45.5 ± 0.50	45.2 ± 0.47	44.1 ± 0.87	ns	-	-	-	-
Lean content (%)	43.9 ± 0.34	43.6 ± 0.32	44.2 ± 0.59	ns	-	-	-	-
IMF content and composition (%)
IMF (% dry matter)	14.9 ± 0.32	15.6 ± 0.30	15.8 ± 0.54	ns	-	-	-	-
SFA	35.1 ± 0.14	35.3 ± 0.13	35.3 ± 0.24	ns	-	-	-	-
C16:0	22.7 ± 0.09	22.8 ± 0.09	23.0 ± 0.16	ns	-	-	-	-
C18:0	10.6 ± 0.07	10.6 ± 0.06	10.5 ± 0.11	ns	-	-	-	-
MUFA	50.4 ± 0.14	50.4 ± 0.13	50.4 ± 0.24	ns	-	-	-	-
C16:1n-7	3.59 ± 0.03	3.67 ± 0.03	3.72 ± 0.06	ns	-	-	-	-
C18:1	46.0 ± 0.13	45.9 ± 0.12	45.9 ± 0.22	ns	-	-	-	-
PUFA	14.5 ± 0.12	14.3 ± 0.11	14.2 ± 0.30	ns	-	-	-	-
C18:2n-6	11.7 ± 0.09	11.6 ± 0.09	11.4 ± 0.16	ns	-	-	-	-
C18:3n-3	0.66 ± 0.01	0.66 ± 0.01	0.65 ± 0.01	ns	-	-	-	-
C20:4n-6	1.63 ± 0.04	1.60 ± 0.03	1.59 ± 0.06	ns	-	-	-	-
SFA: saturated fatty acids, C16:0: palmitic acid, C18:0: stearic acid, MUFA: monounsaturated fatty acids, C16:1n-7: palmitoleic acid, C18:1 refers to the sum of the vaccenic (C18:1n-7) and the oelic (C18:1n-9) acids, PUFA: polyunsaturated fatty acids, C18:2n-6: linoleic acid, C18:3n-3: linolenic acid, C20:4n-6: arachidonic acid, ns: not significant.

## Sheet: Table S6
Table S6. Least square means for the analysed production traits by the SGK1_rs338508371 (C>A) genotype.
Trait	CC (N = 456)	AC (N = 94)	AA (N = 40)	p	Additive effect1	p	Dominant effect	p
Live measurements at 120 days
Body weight (Kg)	61.9 ± 0.40	61.3 ± 0.88	62.1 ± 1.22	ns	-	-	-	-
Backfat thickness (mm)	11.2 ± 0.12	10.9 ± 0.26	11.4 ± 0.37	ns	-	-	-	-
Loin thickness (mm)	40.6 ± 0.20	39.9 ± 0.42	39.9 ± 0.57	ns	-	-	-	-
Live measurements at 180 days				ns
Body weight (Kg)	107.5 ± 0.54	108.6 ± 1.23	109.4 ± 1.70	ns	-	-	-	-
Backfat thickness (mm)	17.9 ± 0.19	17.8 ± 0.43	18.8 ± 0.59	ns	-	-	-	-
Loin thickness (mm)	44.9 ± 0.21	44.9 ± 0.47	45.0 ± 0.65	ns	-	-	-	-
Live measurements at 207 days				ns
Body weight (Kg)	122.4 ± 0.60	123.7 ± 1.35	123.1 ± 1.86	ns	-	-	-	-
Backfat thickness (mm)	20.6 ± 0.21	20.8 ± 0.48	21.9 ± 0.66	ns	-	-	-	-
Loin thickness (mm)	48.4 ± 0.24	48.6 ± 0.54	49.0 ± 0.75	ns	-	-	-	-
Carcass measurements				ns
Carcass weight (Kg)	93.6 ± 0.50	95.0 ± 1.11	94.1 ± 1.54	ns	-	-	-	-
Backfat thickness (mm)	22.4 ± 0.20	23.0 ± 0.45	23.3 ± 0.61	ns	-	-	-	-
Loin thickness (mm)	45.2 ± 0.39	46.2 ± 0.87	44.2 ± 1.19	ns	-	-	-	-
Lean content (%)	44.0 ± 0.26	43.8 ± 0.60	42.5 ± 0.81	ns	-	-	-	-
IMF content and composition (%)
IMF (% dry matter)	15.1 ± 0.25	15.4 ± 0.56	16.1 ± 0.76	ns	-	-	-	-
SFA	35.2 ± 0.11	35.3 ± 0.24	35.4 ± 0.33	ns	-	-	-	-
C16:0	22.8 ± 0.07	22.8 ± 0.16	23.0 ± 0.22	ns	-	-	-	-
C18:0	10.6 ± 0.05	10.6 ± 0.11	10.5 ± 0.16	ns	-	-	-	-
MUFA	50.3 ± 0.11	50.2 ± 0.24	50.6 ± 0.33	ns	-	-	-	-
C16:1n-7	3.62 ± 0.03b	3.69 ± 0.07b	4.05 ± 0.10a	0.0003*	0.21 ± 0.05	0.00006*	−0.15 ± 0.08	ns
C18:1	45.9 ± 0.10	45.7 ± 0.23	45.8 ± 0.31	ns	-	-	-	-
PUFA	14.4 ± 0.09	14.5 ± 0.21	13.9 ± 0.28	ns	-	-	-	-
C18:2n-6	11.6 ± 0.07	11.7 ± 0.16	11.1 ± 0.22	ns	-	-	-	-
C18:3n-3	0.66 ± 0.01	0.66 ± 0.01	0.63 ± 0.02	ns	-	-	-	-
C20:4n-6	1.63 ± 0.03	1.53 ± 0.06	1.48 ± 0.09	ns	-	-	-	-
1The substitution effect of C for A. SFA: saturated fatty acids, C16:0: palmitic acid, C18:0: stearic acid, MUFA: monounsaturated fatty acids, C16:1n-7: palmitoleic acid, C18:1 refers to the sum of the vaccenic (C18:1n-7) and the oleic (C18:1n-9) acids, PUFA: polyunsaturated fatty acids, C18:2n-6: linoleic acid, C18:3n-3: linolenic acid, C20:4n-6: arachidonic acid, ns: not significant. Bold indic…

## Sheet: Table S7
Table S7. Least square means for the analysed production traits by the TAP1_rs80928141 (C>T) genotype.
Trait	CC (N = 316)	TC (N = 223)	TT (N = 39)	p	Additive effect1	p	Dominant effect	p
Live measurements at 120 days
Body weight (Kg)	61.8 ± 0.45	62.5 ± 0.52	61.4 ± 1.19	ns	-	-	-	-
Backfat thickness (mm)	11.1 ± 0.14	11.5 ± 0.16	10.7 ± 0.36	ns	-	-	-	-
Loin thickness (mm)	40.3 ± 0.24	40.3 ± 0.27	39.9 ± 0.65	ns	-	-	-	-
Live measurements at 180 days
Body weight (Kg)	107.9 ± 0.63	107.6 ± 0.73	107.2 ± 1.65	ns	-	-	-	-
Backfat thickness (mm)	17.6 ± 0.22	18.4 ± 0.25	18.4 ± 0.57	ns	-	-	-	-
Loin thickness (mm)	44.8 ± 0.24	44.9 ± 0.28	44.8 ± 0.64	ns	-	-	-	-
Live measurements at 207 days
Body weight (Kg)	122.4 ± 0.70	122.6 ± 0.80	123.0 ± 1.80	ns	-	-	-	-
Backfat thickness (mm)	20.4 ± 0.24	21.1 ± 0.28	21.3 ± 0.64	ns	-	-	-	-
Loin thickness (mm)	48.3 ± 0.28	48.4 ± 0.32	49.2 ± 0.72	ns	-	-	-	-
Carcass measurements				ns
Carcass weight (Kg)	93.8 ± 0.57	93.8 ± 0.65	93.6 ± 1.48	ns	-	-	-	-
Backfat thickness (mm)	22.3 ± 0.23	22.7 ± 0.27	23.1 ± 0.59	ns	-	-	-	-
Loin thickness (mm)	45.5 ± 0.45	45.0 ± 0.53	44.9 ± 1.17	ns	-	-	-	-
Lean content (%)	44.0 ± 0.30	43.7 ± 0.35	43.3 ± 0.78	ns	-	-	-	-
IMF content and composition (%)
IMF (% dry matter)	15.1 ± 0.29	15.9 ± 0.33	14.4 ± 0.75	ns	-	-	-	-
SFA	35.2 ± 0.12	35.3 ± 0.14	35.0 ± 0.33	ns	-	-	-	-
C16:0	22.8 ± 0.08	22.8 ± 0.09	22.6 ± 0.21	ns	-	-	-	-
C18:0	10.6 ± 0.06	10.6 ± 0.07	10.5 ± 0.15	ns	-	-	-	-
MUFA	50.3 ± 0.12	50.4 ± 0.14	50.8 ± 0.32	ns	-	-	-	-
C16:1n-7	3.61 ± 0.04b	3.65 ± 0.04b	3.96 ± 0.10a	0.006*	0.17 ± 0.05	0.001*	−0.14 ± 0.07	ns
C18:1	45.9 ± 0.12	45.9 ± 0.13	46.0 ± 0.31	ns	-	-	-	-
PUFA	14.4 ± 0.11	14.3 ± 0.12	14.3 ± 0.28	ns	-	-	-	-
C18:2n-6	11.6 ± 0.08	11.5 ± 0.10	11.4 ± 0.22	ns	-	-	-	-
C18:3n-3	0.66 ± 0.01	0.65 ± 0.01	0.65 ± 0.01	ns	-	-	-	-
C20:4n-6	1.63 ± 0.03	1.58 ± 0.04	1.55 ± 0.08	ns	-	-	-	-
1The substitution effect of C for T. SFA: saturated fatty acids, C16:0: palmitic acid, C18:0: stearic acid, MUFA: monounsaturated fatty acids, C16:1n-7: palmitoleic acid, C18:1 refers to the sum of the vaccenic (C18:1n-7) and the oleic (C18:1n-9) acids, PUFA: polyunsaturated fatty acids, C18:2n-6: linoleic acid, C18:3n-3: linolenic acid, C20:4n-6: arachidonic acid, ns: not significant. Bold indic…

## Sheet: Table S8
Table S8. Least square means for the analysed production traits by the genotypes of the 275-bp insertion at MX1.
Trait	DD (N = 355)	DI (N = 186)	II (N = 22)	p	Additive effect1	p	Dominant effect	p
Live measurements at 120 days
Body weight (Kg)	62.9 ± 0.43a	60.4 ± 0.58b	60.3 ± 1.54ab	0.0006*	−1.28 ± 0.79	ns	−1.22 ± 0.95	ns
Backfat thickness (mm)	11.4 ± 0.13a	10.7 ± 0.17b	11.1 ± 0.46ab	0.005*	−0.13 ± 0.24	ns	−0.52 ± 0.59	ns
Loin thickness (mm)	40.3 ± 0.22	40.3 ± 0.30	42.0 ± 0.71	ns	-	-	-	-
Live measurements at 180 days
Body weight (Kg)	108.7 ± 0.60	106.6 ± 0.81	105.7 ± 2.16	ns	-	-	-	-
Backfat thickness (mm)	17.9 ± 0.21	17.6 ± 0.28	17.7 ± 0.75	ns	-	-	-	-
Loin thickness (mm)	45.1 ± 0.23	44.6 ± 0.31	45.0 ± 0.83	ns	-	-	-	-
Live measurements at 207 days
Body weight (Kg)	123.3 ± 0.66	121.7 ± 0.89	122.2 ± 2.37	ns	-	-	-	-
Backfat thickness (mm)	20.6 ± 0.23	20.6 ± 0.31	20.7 ± 0.84	ns	-	-	-	-
Loin thickness (mm)	48.5 ± 0.26	48.4 ± 0.36	49.0 ± 0.95	ns	-	-	-	-
Carcass measurements
Carcass weight (Kg)	94.3 ± 0.54	93.2 ± 0.73	92.6 ± 1.94	ns	-	-	-	-
Backfat thickness (mm)	22.4 ± 0.21	22.7 ± 0.29	21.4 ± 0.81	ns	-	-	-	-
Loin thickness (mm)	45.4 ± 0.42	45.5 ± 0.57	45.5 ± 1.58	ns	-	-	-	-
Lean content (%)	44.0 ± 0.28	43.7 ± 0.38	45.1 ± 1.06	ns	-	-	-	-
IMF content and composition (%)
IMF (% dry matter)	15.1 ± 0.27	15.3 ± 0.37	15.3 ± 0.97	ns	-	-	-	-
SFA	35.3 ± 0.12	35.2 ± 0.16	35.3 ± 0.42	ns	-	-	-	-
C16:0	22.8 ± 0.08	22.8 ± 0.10	22.9 ± 0.27	ns	-	-	-	-
C18:0	10.7 ± 0.06	10.6 ± 0.08	10.6 ± 0.20	ns	-	-	-	-
MUFA	50.2 ± 0.12	50.4 ± 0.16	50.5 ± 0.41	ns	-	-	-	-
C16:1n-7	3.64 ± 0.04	3.65 ± 0.05	3.66 ± 0.13	ns	-	-	-	-
C18:1	45.7 ± 0.11	46.0 ± 0.15	46.0 ± 0.39	ns	-	-	-	-
PUFA	14.5 ± 0.10	14.3 ± 0.14	14.2 ± 0.36	ns	-	-	-	-
C18:2n-6	11.7 ± 0.08	11.5 ± 0.11	11.5 ± 0.29	ns	-	-	-	-
C18:3n-3	0.66 ± 0.01	0.65 ± 0.01	0.65 ± 0.02	ns	-	-	-	-
C20:4n-6	1.62 ± 0.03	1.61 ± 0.04	1.50 ± 0.11	ns	-	-	-	-
1The additive effect of the 275-bp insertion. SFA: saturated fatty acids, C16:0: palmitic acid, C18:0: stearic acid, MUFA: monounsaturated fatty acids, C16:1n-7: palmitoleic acid, C18:1 refers to the sum of the vaccenic (C18:1n-7) and the oelic (C18:1n-9) acids, PUFA: polyunsaturated fatty acids, C18:2n-6: linoleic acid, C18:3n-3: linolenic acid, C20:4n-6: arachidonic acid, ns: not significant. B…
